# Supplementary material for: Convergent capture of retroviral superantigens by mammalian herpesviruses
Source: Nat Commun. 2015 Sep 24;6:8299. doi: 10.1038/ncomms9299 (PMC4667437; doi:10.1038/ncomms9299)
Supplement: Supplementary Data 1 — Fasta file of the sag-only alignment used for phylogenetic reconstruction in figure 4. Note that the shorter sequences represent the conserved ~80aa region that can be aligned across all taxa. [file ncomms9299-s2.txt]

>Aotus-nancymaae-JYKP01112426.1
PSPTNTPTTTKCPEYRHSILNVIGKEFEPGNTIKQFMLNLQQAEILQEKVTPSPTLRMKHEYKNLLPTVQGPPWVAYKIHGKLXYPHKGANRFPEPPLPYTGAYNENGIRMINKDSIHVPYHTLNFMERLAXSGPPWCLRTKEQKLSILKQLE
>Aotus-nancymaae-JYKP01112511.1
PSLXXKHTTTECPECXHSILDVLGKXFKPGNPIKQFMLNLQQAEILQKKVTPSPILRKKHEYKNLLXTVQGPPRVAYKRHERLWYPPKGAXRFPEPPLPYTGVYNKNGIEMINKDGIRVPYYTLNFMECLARSGPPXCLCTKEQKLSILKQIK
>Aotus-nancymaae-JYKP01018659.1
PSPTNIPTTTKCPKCRYSILNVIRNEFKPENTIKQFMLNLQQAEILQEKVTPSPTLRMKHEYKNLLPTVXGPPXVAYKIYVKLWYSPKGAHRFPEPPLPYTGAYNENGIRIINKDGIYVPYYTLNFMEXLARLGPPWFLCTKKQKLFILKQLE
>Aotus-nancymaae-JYKP01239066.1
PSPTNXXTTTECPEXRHSILDVLGKKFNPENTIKQFMLNLQQTEILRKKVTPSPILRKKHEYKNLLPTVXGPPRVAYKRHEILWYPPRXANRFPEPPLPYTGVYNKNGIGMINKDGIQVPYYTLNFMECLARSGPPXCLCNKEQNLSILKQIK
>Aotus-nancymaae-JYKP01181974.1
PSPTNTLTTTERPECXHSILDILGKEFKPGNTIKQFMLNLQQAEILQKKVTPSPILRKKHEYKNLLPTVQXPPRVAYKRHERLWXPPKGAXRFPEPXLPYTGAYNENGIGMINKDGIRVPYYTLNFMECLARSGPPWCLCTKEQKLSILNNXK
>Aotus-nancymaae-JYKP01073282.1
PSPTNIPTTTECPECCHSILDVIGKEFKPGDTIKQFMLNLQQAEILQEKVTPSPTLRMKHEYKNLX-TVQGPPWVAYKIHGKLWYPPKGANRFPEPPLPYTGAYNENGIRMINKDGIHVPYHTLSFMEHLARSK-PWCLLTKEQKLFILKQLE
>Aotus-nancymaae-JYKP01018661.1
PSPTNTPTTTKCPKCRHSILNVIGNEFKPENTIKQFMLNLQQAEILQEKVTPSPTLRMKQEYKNLLPTVQGPPWVAYKIYGKLWYPPKGANRFPEPPLPYTGAYNENGIRIINKDGIHVPYHALNFMERLAQSGPPXCLRTKKQKLSILKQLE
>Callithrix-jacchus-ACFV01070902.1
PSTSEIPITTNGPRCRHSRLGILRKGPKFTKDVKQFMLELQQVEILQELVTPIPIPRKEQKLRNLLPTAQGLPWVVYKLGNKFWYPPEGANRFTDPSLPYTEVNNKDGIKMVNIDSVHVLYHSLTFMEGLARTGSPWCIKTKQQKIFALKQLK
>Daubentonia-madagascariensis-AGTM012997089.1
LSPPSVPLDDPCPECVHSILFNNTRDWGPETPLKDFMLGLEQAELLQPEPTEIPETKNPKKVYHPLPMAYPPPYVGYRMGDKIWFPPPGKNKVPDPELPYIGAYKEDGIRTVNKDGLQVPYQSLQFIERLAPAGPPWCIKTTKSKIDILSQLI
>Callithrix-jacchus-ACFV01171011.1_2
PASTEASKITKSPECSRSILNIIGEELEPGDTMKQFMINSQQADILQKEVTPTPKAPDEYKPRNLLSTVQGPPNVAYLIQGKPWYPPKGANKIPDPTVPYTGAYNEDGINMINKDGMHIPYHTLTFIERLAKSGPPWCIRTKKQKLGVLKQLA
>Callithrix-jacchus-ACFV01044201.1
PASTEAPKITKSPECSRSILNITGEGLGPGDTIKQFMINSQQADMLQKEVTPTPKAPDEYKPRNLLPTVQGPPNVAYLTQGKRWYLPKGANKIPDPPLPCTGACTEDGIGMINRDGTHIPCHTSTVMERLARSGPPWCVRTKKQKLDVLKQLA
>Callithrix-jacchus-ACFV01126740.1
PAPTEAPKITKSPECSRRILNIIGEELEPGDTIKQXMINSQPAEXLQKKVTPTRKAPDEYKTHNLLPIVQGPPNEAYQIHGKL-DPPKGANKIPDPPLPCTGAHTEDGVRMINRDGTHIPCHTSTVMERLARSGQPWCIRTKKQXLHVLKQLA
>saHV2
PSTLEPSEP---LKNCTTFLDLLWQRLGENASIKDLMLTLQREEVHGRMTTPSPRPQQLQRPRNLLPTAVGPPHVKYRLYNRLWEAPKGADQFDDPPLPYTGAYNDDGVLMVNINGKHVRFDSLSYWERIKRSGTPWCIKTPSEKAAILKQLL
>atHv3
PNISQTSEN---CTNCSTVLDLFWQQLGSGTSLKNLMLNLQLQEVIGLKWPKSSLPQKLQLPRNLPPTAVGPPNVKYKFGNRWWEPPKGANKFDDPPLPYTGAYNEDGIRMVNVNGTHVRYQDLPFMERLKRSGPPWCLRTAKEKIPLVKQLL
>Pteropus-vampyrus-ABRP01228684.1
PRMESAPVTLTCPECINPLFEQLLREIPFDVPLKDVMNKLQQAELLEPAYTPVPTQKDKKFTHKPVPTMEGPPFVAYWINGKLWYPPRGANRLPDPPLPYTGAYNEDSIRMVNKDGIHVPYGSLRFIERLARSAPP-CLKTKERKLSLRKQLC
>Pteropus-vampyrus-ABRP01191652.1
PRMESALVTLTCPECVNSLFEQLLREIPFDVPLKDIMNKL-QAKLLEPVYTPVPMQKDKKFTHKLVPTIEGPPFVA-WINRKLWYPPRGANRLPDLPLPYTEAYNKDSIHIVNKDRIHVPYSSLSFIERLARSGSPWCLKTKEQKLSL-KQLC
>Pteropus-vampyrus-ABRP01087430.1
LRMESALVTLTCPECVNPLFEQLLREIPFDAPLKDIMNKL-QAELLEPVYTPVPTQKDNKFTRKPVPTMEGPPFAA-WINRKLWYPPRGANRLPDLPLPCTGAYNKDSIHIVNKDGIHVPYSSLSFIERLARSGSPWCLKTKEQKLSL-KQLC
>Pteropus-alecto-ALWS01056471.1
PRMESALVTLTCPECINPLFEQLLREIPFDAPLKDIMNKL-QAELLEPVYTPVPTQKDKKFTHKPVPTIEGPPFVA-WINRKLWYPPRGANRLPDPPLPYIGAYNEDSIHMVNKDRIHVPYSSLSFIERLARSGPP-CLKTKEQKLSL-KQLC
>Pteropus-alecto-ALWS01044416.1
PRMESAPVTLTYPECVNPLFEQLLREIPFDAPLKDVTNKL-QAELLESVYTPVPTQKDK-FTHKPVPTMEGPPFVA-WINRKLWYPPGGANRLPDLPLPYTGAYNKDSVRIVNKDGTHVPYSSLSFIERLARSGPP-CLKTKEQKLSL-KQLC
>Pteropus-alecto-ALWS01016527.1
PRMESALVTLTYPECVNPLFEQLLREIPFDAPLKDVMNKL--AELLEPVYTPVPTQKDKKFTHKPVPTMEGPPFVAYWINGKLWYPPSGANRLPDPPLSYTGVYNEDXI---------------------------------XQKLSL-KQLC
>Pteropus-alecto-ALWS01000833.1
LRMESALVTLTYPECVNPLFEQLLREIPFNAPLKDVMNKL-QAELLEPVYTPVSTQKDKKFTHKPVPTMEGPPFVA-WINRKLWYPPRGANRLPDLPLPYTEAYNKDSIHIVNKDRIHVPYSSLSFVERLARSGSPWCLKTKEQKLSL-KQLC
>Callithrix-jacchus-ACFV01183383.1
PSTSEIPITTNGPRCHHSILDILRKDPKFIKNVKQFMLELQQVEILQEPVTFTLIPRKEQKPRTLPPTAQGLS-VAYKLGNEFWHPPEKAKRLTDSSLPNAEVNSKDGIKMVNIDN--VFYYSLTFMKGLARTRFSW-IETKQ-RIFVLKLLK
>Callithrix-jacchus-ACFV01156521.1
PSTSEIPITTNGLRCHHSILDNLRKDPKFIKDIKQFMLELQQVKILQEPVXPTPIPRKEQRLRNLLPTAQRLPWVAYKLGNRF-HPPEGAKRLTDPSLPYTEENNKDRIKMVNINS--VFYHSLTFMKGLARTRFPW-IKTKQQRIFVLKQVK
>Callithrix-jacchus-ACFV01154330.1
PSTSEIPITTNGPRCHHSILDILRKDPKFIKDIKQFMLELQQVKILQEPVTPXPIPRKEQKLRNLLPTAQRLP-VAYKLGNKFWYX-----RLNDPSLPYTEANNKDGIKMVNINS--VLYHSLTFMKGLARTGFPW-IKTKQ-RIFVLKQLK
>Callithrix-jacchus-ACFV01114849.1
PSTSEIPITTNGPRCHHSILDILRKDPKFIKDIKQFMLELQQVEILQEPVTXTPIPRKEQKLRNLLPTAQRLPWVAYKLGNRFWHSPEGAKRLTDPSLPYTEVSNKDGIKMVNINS--VLYHPLTFMKGLARTGFPW-IKTKQQRIFVLKQLE
>Callithrix-jacchus-ACFV01097500.1
PSTSEIPITTNGPRCHHSIFDNLRKDPKFIKDIKQFMLELQQVKILQEPVTPTPIPRKEQKLRNLLPTAQRLPWVAYKLRNRLWHPPEGAKRLTDPSLPYTEVNNKDGIKMVNINS--VLYHPLTFMKGLARTGFPW-IKTKH-RIFVLKQLK
>Callithrix-jacchus-ACFV01093596.1
PNSSEIPITTNGPRCHHSILDILRKDPKFIKDLKQFILELQQVEILQEPVTPTPIRRKEQKLRNLLPTAQGLP-VVYKLGNTFWDPPEGAKRLTDPSLPYTEVNSKDGIKMVNIDS--VFYHSLTFMKGLARTGFPWWIKXKQ-RIFVLKQLK
>Callithrix-jacchus-ACFV01041432.1
PSTSEIPITTNGPRCHHSILNNLRKDPKFIKDIKQFMLELQQVKILQEPVTPTPIPRKE-KLRNLLPTAQRLPWVAYKLGNRF-HPPEGAKRLTDPSLPYTEVSNKDGIKMVNINS--VLYHSLTFMKGLARTGFPW-IKTKQ-RIFVLKQLK
>Callithrix-jacchus-ACFV01013848.1
PSTSEIPITTNGPRCHHSILDILRKEPKFIKDIKQFMLELQQVKILQEPVTPTPIPKKEQKLRNLLPTTQRLPWVAYKLGNRFWHPPEGAKRLTDPSLPYTEVSNKDGIKMVNINS--VPYHSLTFIKGLARTGFPW-IKTKQQRIFVLKQLE
>Callithrix-jacchus-ACFV01088484.1
PSTSEIPITTNGPRCRHSILDILRKDPKFTKDVKQFMLELQQVELLQEPVTPTPVPRKEQKLRNLLPTAQGLPWVVYKLGNKFWYPPXGANRLTDPSLPYTEVDNKDGKKMVNTGSVHVLYHSRTFMEGLARTGSPWCAKTKQQKXFALKQLK
>Callithrix-jacchus-ACFV01145903.1
PSTSEIPVTTNGPRCRHSILDILRKDPKFTKDVKQFMLELQQVEILQESVTPTPIPREEQKLRNLLPITQGLPWVVYKLGNKFWYPPEGANRLTDPSLPYTEVNNKDGIKMVNIDSVHVIYHSLTFMEGLART-SPWYIKTKQQKIFALKQLK
>Callithrix-jacchus-ACFV01138800.1
PSTSEIPITTNGPRSRHSILDILRKDPKFTKDVKQFMLELQQVEILQEPVTPTPIPRKEQKLRNLLPTAQGLPWVVYKLGNKFWYPPEGANRLTDPSLPYTEVNNKDRMKMVNIDSVHVLYPFLTFMEGLARTGSPWCIKTKQQKIFALKQLK
>Callithrix-jacchus-ACFV01115463.1
PSTSEILITTNGPRCCHSILDILRKDPKFTKDIKQFMLELQQVEILQEPVTPTPR-RKEQKLRNLLPTSQGLPWVVYKLGNKFWYPPDGANRLTDPSLPYTKVDNKDGIKMINIDSVHVLYHSLTFMEGLARTGSPWCIKTKQQKIFALKQLK
>Callithrix-jacchus-ACFV01157657.1
PSTSEIPITTNGPRCRHSILDILRKDPKFTKDVKQFMLELQQVEILQEPVTPTPIPRKEQKLRNLLPTAQGLPWVVYKLGNKFWYPPEGANRLTDPSLPYTEVNNKDGIKMVNIDSVHVLYPSLTFMEELAGTGSPWCIKTKQQKIFALKQLK
>Callithrix-jacchus-ACFV01083091.1
PSTSEIPITTNGPRCRHSILDILRKDPKFAKDIKQFMLELQQVELLQEPVTPTPVPRKEQKLRNLLPTAQGLPWVVYKLGNKFWYPPXGANRLTDPSLPYREVKNKDGKKMVNIGSVHVLYHSQTFMEGLARTGSPWRIKTKQQXIFALKQLK
>Callithrix-jacchus-ACFV01067173.1
PSTSEIPITTNGPRC----LDILRKDPKFTKDVNQFMLELQQV-ILQEPVTPTRISRKEQKLRNLLPTAQGLPWVVYKLGNKFWYPPEEANRLTDPSLPYAEVNNKDGIKLVNIDSIHFLYHSLTFMEGLARTGSPWCIKTRQ-KIFALKQLK
>Callithrix-jacchus-ACFV01173401.1
PSTSEIPITTDGPRCRHGIVDTLRKDPKFTKDVKQFMLELQQVEILQEPVTPTPIPREEQKLRNLLPTAQGLPWVAYKLGNKFWYPPEGANRLPDPSLPYTELENKDGMKVVDTDGVHVLYXPLTFME---XTRSPWCIKTKQQKIFALKQLK
>Pteropus-alecto-ALWS01040448.1
LRMESALVTLTCPECVNPLFEQLLREIPFDAPLKDVMNKL-QAELLEPVYTPVPTQKDKKFTHKPVPTMERPPFVA-WINRELWYPPSGANRLPDLPLPYTGAYNKDSIHIVNKDGIHVPYSSLSFIERLAGSGPP-CLKTKEQKLSL-KQLC
>Pteropus-alecto-ALWS01070041.1
PRMESALVTLTCPKCVNPLFEQLLREIPFDAPLKDIMNKL-QAELLEPVYTPVPTQKDKKFTHKPVPTIEGPPFVA-WINRKLWYPPRGANRLPDLPLPYSEAYNNDSIHVVNKDRIHVPYSSLSFIERLARSRSPWCLKTKEQKLSL-KQLC
>Pteropus-vampyrus-ABRP01272947.1
PRMESALVTLTCPECINPLFEQLLREIPFDAPLKDIMNKL-QAE-LEPVYTPVPTQKDKKFTHKPVPTIEGPPFVA-WINRKLWYPPRGANRLPDLPLPYSEAYNKDSIHVVNKDRIHVPYSSLSFIERLARSGSPWCLKTKEQKLSL-KQLC
>Callithrix-jacchus-ACFV01171011.1
PASTEASKITKSPECSRSILNIIGEEL-PGDTMKQFMINSQQADILQKEVTPTPKAPDEYKPRNLLSTVQGPPNVAYLI-GKPWYPPKGANKIPDPTVPYTGAYNEDGINMINKDGMHIPYHTLTFIERLAKSGPPWCIRTKKQKLGVLKQLA
>Dipodomys-ordii-ABRO01000060.1
------------------------------------------------------------------------------IGNRQWFPTKYKVELTEEPLPYTEVYK-DENRWINVKGKRVSL-SLDFMQRLGSSRPLWHLLSK-QQDGLK-RLE
>Dipodomys-ordii-ABRO01005184.1
------------------------------------------------------------------------------IRGKWWDPPLSRGRLPPDP-PFTGVYDKDGNHWENYLEERTS-YSLSFTERLARSRSPWYLLSKKEQERSYETVK
>Dipodomys-ordii-ABRO01009415.1
------------------------------------------------------------------------------IRGKWWDPPLSRGRLPPDP-PFTGVYDKDGNHWENYLEERTSYYSLSFTERLARSTSPWYLLSKKEQERSYESVK
>Jaculus-jaculus-AKZC01311602.1
------------------------------------------------------------------------------IKGRWWTPPRWTPGNYLDPLPYEGRYDELGNRWVNYEGKRRLWHSLPFMERLARIRKPWCCTLDERRDFLENITP
>Mus-musculus-AEKQ02053596.1
------------------------------------------------------------------------------IGDRWWQPGTYRGRPTDAPLPYTGRYDLNFDRWVTVNGYKVLYRSLPFRERLARARPPWCVLTQEEKDDMKQQVH
>Mus-musculus-CAAA01158679.1
------------------------------------------------------------------------------IGDRWWQPGTYRGRPTDAPLPYTGRYDLNFNRWVTVNGYKVLYRSLPFRERLARARPPWCVLTQEEKDDMKQQVH
>Mus-musculus-CAAA01198845.1
------------------------------------------------------------------------------IGDRWWQPGTYRGRPTDAPLPYTGRYDLNFDRWVTVNGYKVLYRSLPFRERLARARPPWCVLTQKEKDDMKQQVH
>Tarsius-syrichta-ABRT010387126.1
------------------------------------------------------------------------------INGRVWWAPGGRNSWFDPPLPYTRAYDKDMVRWAWVDGRYVK-NSLSLWERIKRNSPP-CLIL-KT-KIKICYKV
>Peromyscus-maniculatus-AYHN01003103.1_no_comment
------------------------------------------------------------------------------IGGRWWTAPRWTPGNYRDPLPYTGSYDEFRNRWVNHEGKKQLWNDLPFMERLARARKPWCILTKEERQQIIENMK
>MMTV
------------------------------------------------------------------------------IGDRWWQPGTYRGRPTDAPLPYTGRYDLNFDRWVTVNGYKVLYRSLSFRERLARARPPWCMLTQEEKNDMKQQVH
>Rattus-norvegicus-AABR06024640.1
--------------------------------------------------------------------------------NRWWQPGTYRGRPTDAPLPYTGEYDLNFDRWVTKDGYRVRYLSLPWSERLARARPPWCVLSEEEKWEVRSQII
>Rattus-norvegicus-AABR06032972.1
--------------------------------------------------------------------------------NRWWQPGTYRG-PMDAPLPYTGEYDLNFNRWVTKDGYRVRYLSLPWSERLARARPPWCVLSEEEKWEERSQII
>Rattus-norvegicus-AABR06085381.1
--------------------------------------------------------------------------------NRW-QPGTYRGRPTDAPLPYTGEYDLNFDRWVTKDRYRVRYLSLPWSERLTRACPPWCVLSEEEKWEVRSQII
>Rattus-norvegicus-AABR06098027.1
--------------------------------------------------------------------------------NRWWQPGTYRGRPTDAPLPYTGEYDLNFDRWVTKDGYRVRYLSLPWSERLARARPPWCVLSEEEKWEVRSQII
>Rattus-norvegicus-AAHX01003470.1
--------------------------------------------------------------------------------NRWWQPGTYRGRPTDAPLPYTGEYDLNFDRWVTKDGYRVRYLSLPWSERLARARPPWCVLSEEEKWEVRSQII
>Rattus-norvegicus-AAHX01032432.1
--------------------------------------------------------------------------------NRWWQPGTYRGRPMDAPLPYTGEYDLNFNRWVTKDGYRVRYLSLPWSERLARARPPWCVLSEEEKWEERSQII
>Rattus-norvegicus-AAHX01097670.1
--------------------------------------------------------------------------------NR-WQPGTYRGRPMDAPLPYTGEYDLNFDRWVTKDGYRVRYLSLSWSERLTRARPPWCVLSEEEKWEVRSQII
>erinaceus-europaeus-AMDU01213627.1
------------------------------------------------------------------------------INGKLWYLPRYNGPTTMFPLPYAGIVHKNLGHTVSIQERWIPIRELNFMERLARSALPWCLPSKEQQNSLIKQWN
>erinaceus-europaeus-AMDU01124824.1
------------------------------------------------------------------------------ING-LWCPPRYNGPTTMLPLPYAGIVHENLGHIVSIHRRWILAREFNFMERLARSASPWCLLSKEQQNSLIKQWN
>Dipodomys-ordii-ABRO01000005.1
------------------------------------------------------------------------------IGNRQWFPTKYKVELTEEPLPYTGVYK-DENRWINVKGKRVSL-SLDFMQRLGSSRPLWYLLSK-QQDGLK-RLE
>Mus-musculus-AAHY01071927.1
------------------------------------------------------------------------------IGNRLWVPLKSQGQPTDDPLPYTGAYR-NGDK----RSKLVSWFSLPFLERLGRSRPPWCLLSEEQQEQLFKRHS
>Peromyscus-maniculatus-AYHN01193045.1_no_comment
------------------------------------------------------------------------------IGGCWWTAPRWTPGNYRDPLPYTGSYDGFRNRGVNHEGKKQLWNDLPFMERLARARKPWCILTKEERQQIIENMK
>erinaceus-europaeus-AMDU01056098.1
------------------------------------------------------------------------------INGKLWYPPRYNGPTTMLPLPYAGIVHKNLSHIVSIQERWIPVRELNFMERLARSAPPWCLFSKEQQNSLLKQWN
>Orycteropus-afer-ALYB01353094.1
------------------------------------------------------------------------------AGGRLWRPPKSGNEPTDSPLPYTGIYTEDGDRIINYNGKHMSWYRLSFTERLQRMRNPWCLLTDEQKASLKKQLT
>Orycteropus-afer-ALYB01313857.1
------------------------------------------------------------------------------AGGRLWRPPKSRNEPTDSPLPYTGIYTEDGDRIINYNGKHMSWYRLSFTERLQRMRNPWCLLTDEQKASLKKQLT
>roHV
------------------------------------------------------------------------------IKTTTSPPPELPVRARYTLVEWTGWYDDDGQRWVMHQGKKVLYNSLSFDLRLQHYRKPWCLYNQKEKDQLLKTII
>erinaceus-europaeus-AMDU01014656.1
------------------------------------------------------------------------------IHGKLWYLPRCLNPTTMLPLPYAGIAQENLGHRVSKQGR-IPARELNFMERLARSAPPWCLLSMEQRNSLIKQWN
>erinaceus-europaeus-AANN01453706.1
------------------------------------------------------------------------------INGRLQYLPRYNGPTTMLPLPYAGIVHESLGHTVSTHRRWVPAGELHFMERLARSAPPWCLLSKEKPNSLIKQ-X
>erinaceus_europaeus_AMDU01096953.1
------------------------------------------------------------------------------INGKLWYPPRYSGPSTTLPLL-EGIVHKILGHTVNIHRRWIPARELNFMERLARSAPPWCLLSKGQQNSLIK--N
>erinaceus_europaeus_AMDU01040360.1
------------------------------------------------------------------------------INGKLWYLSRYNGPTTVLPLLYTEIVHENLGY-----RRWIPVREFNFMERLARSAPPWCLLTKEQQNSLIKQWN
>erinaceus_europaeus_AMDU01023674.1
------------------------------------------------------------------------------INGKLWYLPRYDGPTTVLPLPYAGIVHENLGHIVSRHRRWIPARVLSFMERLARSAPPWCLLSKEQQNSLIKQWN
>erinaceus_europaeus_AMDU01022785.1
------------------------------------------------------------------------------INGKLPCLPRYNGPTTVLPLPYAGIVHESLGHIVSIHRRWIPAREFNFLERLARSTPPWCLLSKEQQNSLIKQWS
>erinaceus_europaeus_AMDU01015984.1
------------------------------------------------------------------------------INGKLWYLPRYNGSTTMLPLPYTRIVHESLGHVVSTHGRWIPARELNFMGRLARSALPWCLLSKEQQNSLIKQWN
>erinaceus_europaeus_AANN01268976.1
------------------------------------------------------------------------------INGKLWYLPRYIGPTTMLPLSYAGIVHKNLGHIVSIHRRWIPARELNFMERLARSAPPWCLLSKEQQNSLIKQWN
>erinaceus_europaeus_AANN01232404.1
------------------------------------------------------------------------------INGKLWYLPRYNGPTTMLPLPYAGIVHENL---VSIHRRWIPARELNFMERLARSAPPWCLLSKEKQNSLIKQWN
>Mus-musculus-AHBB01142544.1
------------------------------------------------------------------------------LSRG-WEVPRYHGNPTNAPLPWTGIYDKNLIRWIV----KMRYSELSLWERIR-SRAPWYALTDEQQWTLRWQMY
>Mus-musculus-AEKQ02152907.1
------------------------------------------------------------------------------LSRG-WEVPRYHGNPTNAPLPWTGIYDKNLIRWIV----KMRYSELSLWERIR-SRAPWYALTDEQQWTLRWQMY
>Mus-musculus-AEKR01205738.1
------------------------------------------------------------------------------LSRG-WEVPRYHGNPTNAPLPWTGIYDKNLIRWIV----KMRYSELSLWERIR-SRAPWYALTDEQQWTLRWQMY
>Mus-musculus-CAAA01025638.1
------------------------------------------------------------------------------IRGRWWAPPIYRERITAGPLPYTGAYDENEDRWLNINGERILYYTLNFME-LQRARPPWCVMTNRGQRAIIRQIH
>Mus-musculus-AEKQ02014752.1
------------------------------------------------------------------------------IRGRWWAPPIYRERITAGPLPYTGAYDENEDRWLNINGERILYYTLNFME-LQRARPPWCVMTNRGQRAIIRQIH
>Mus-musculus-AEKQ02050583.1
------------------------------------------------------------------------------IRGRWWAPPIYRGRTAAGALPYTGACDENGDRWVNINGERILYYILNFMK-LARARPPWCMMTKRGQRAIVRQIH
>Cricetulus-griseus-AFTD01100812.1
------------------------------------------------------------------------------INGKWWQPLRNKGKTTAVPLPYTGAYDKDFN-WVVIXSEXRLYIPLSWWERLNRARPP-CVMSLADKREILWQMY
>Cricetulus-griseus-AMDS01087150.1
------------------------------------------------------------------------------INGKWWQTLSNKGKTTAVPLPYTGAYDKDFNRWVAVGGEKRLYISLSWWERLNRARPP-CVMSLADKKEILWQLY
>Cricetulus-griseus-AFTD01011754.1
-------------------------------------------------------------------------------TDX-WQPLRYKGKTTAAPLLYIGAHDKEFNHWVVIGDEKRFYISLSWWQRPKRARPPWCAMPLVDKRDILWQVY
>Cricetulus-griseus-AMDS01100063.1
------------------------------------------------------------------------------IYGKWWQPLRNKGKTIATPLPYTRAYDKDFNH-VVIGG-KRLYIPLSWWERLNRARSP-CVMSVADKRDXLWQMY
>Mus-musculus-AAHY01150974.1
------------------------------------------------------------------------------LSREWWEEPRYRGNPTDIPLPWTGNYDKNLVKWIVKNGTKMRYSELSLWERIR-SRAPWCALT---XWTLRWQLY
>Mus-musculus-AAHY01024305.1
------------------------------------------------------------------------------LSRGWGEVPRYCGNPTDTPLPWNX-YEKNLXXWIVKNRKKMRYSELSLWERTRRSRAPWCALTDEQQWSLR-QVY
>Mus-musculus-CAAA01148393.1
------------------------------------------------------------------------------LRRGWGEVPRYRGNPTDIPLPWI--YEKNLVRWIVKNRKKMRYSELSLWERIRRCRAPWCALTDEQQWTLRWQVY
>Rattus-norvegicus-AAHX01013382.1
------------------------------------------------------------------------------ISGQWWQAPRYRDKPTDAPFPRMGTYDIDLTR-VVVNSKKTKYIELGYWERLRRT-PLWWALSQEERLENQ-AVY
>Rattus-norvegicus-AABR06028593.1
------------------------------------------------------------------------------VQGTWWQPPRWKGDPTEAPLPWTGIYDDNLDR-VVVNGKRVKCSSLFPWERIRRTRAPWCVLSEDQQ-QLR-KVY
>Tarsius-syrichta-ABRT010264555.1
------------------------------------------------------------------------------INGRVWWAPGGRNSWFDPPLPYTRVYDKDMVRWAWVDGRYVK-NSLSLWERIKRNSPP-CLILFKX---------
>Tarsius-syrichta-ABRT010313192.1
------------------------------------------------------------------------------INGRVWWAPGGRNSWFDLPLPYTRAYDKDMVRWAWVDGRYVK-NSLSLWERIKRNSPP-CLILFKX---------
